# Supplementary material for: Further investigation of mitochondrial biogenesis and gene expression of key regulators in ascites- susceptible and ascites- resistant broiler research lines
Source: PLoS One. 2019 Mar 14;14(3):e0205480. doi: 10.1371/journal.pone.0205480 (PMC6417772; doi:10.1371/journal.pone.0205480)
Supplement: S1 Supporting Information — Excel file containing raw data for Ct values for replicate samples along with calculations of ΔCt, ΔΔCt, and p-values for each tissue. (XLSX) [file pone.0205480.s001.xlsx]

## Sheet: heart
SampleACC	gene of interest (mt-tARG)	Std.	gene of interest	Std.	endogenous control (SERT)	Std.	endogenous control	Std.	DCT	Std.	DDCT (Avg.)	Std.	gene of interest #1	Fold Change	Std.	Std.
	CT	Dev.	Av. Ct	Dev.	CT	Dev.	Avg. CT	Dev.	Avg gene of interest - Avg endogenous control	Dev.	DCT - DCT, 1	Dev.	Relative to Calibrator	Relative to Calibrator	Dev.	Error			mtDNA/nDNA
10164 RES F	9.55158		10.2471		22.083		21.4711		-11.2241		-0.127454		1.09236						2392.11
	10.5558				21.1849
	10.6338				21.1456
10168 RES F	9.52982		9.97649		22.1949		21.6784		-11.7019		-0.605276		1.52127						3331.35
	10.0994				21.2329
	10.3002				21.6073
10161 RES F			10.1492		21.4692		20.6161		-10.4668		0.629787		0.646272						1415.24
	10.1792				20.221
	10.1193				20.1579
10213 RES F	9.27129		9.99389		18.7086		18.6542		-8.66031		2.4363		0.184757						404.589
	10.3451				18.5784
	10.3652				18.6756
10169 RES F	10.9649		10.7747		25.9107		24.2047		-13.43		-2.33336		5.03977						11036.3
	10.7193				23.5291													avg	3715.93
	10.64				23.1743													SD	4235.18
RES F 3 Weeks	10.2339	0.492604	10.2283	0.325401	21.3249	1.97824	21.3249	2.00466	-11.0966	2.0309	0	2.0309	1	1	1.934	0.908245		SE	1894.03
6405 SUS F	9.51283		10.0804		19.5696		18.9451		-8.86465		2.23196		0.212869						466.151
	10.6694				18.5386
	10.0591				18.7271
6401 SUS F	22.7452		23.68		35.3078		35.4819		-11.802		-0.705355		1.63055						3570.65
	24.192				33.2208
	24.1026				37.9172
6424 SUS F	9.46085		10.2388				21.3701		-11.1313		-0.0346661		1.02432						2243.11
	10.705				21.2241
	10.5506				21.516
6399 SUS F			9.76223		19.8716		19.2844		-9.52214		1.57448		0.335765						735.274
	9.72446				18.8286
	9.80001				19.153
6408 SUS F			10.0628		20.9827		20.0673		-10.0045		1.09216		0.46906						1027.17	T.test
	10.0989				19.5501													avg	1608.47	0.16919
	10.0267				19.669													SD	1290.17
SUS F 3 Weeks	13.2037	5.99457	12.7648	6.10416	23.1483	6.80781	23.0297	7.02317	-10.2649	9.30515	0.831715	9.30515	0.561861	0.561861	0.589161	4.16139		SE	576.983
10154 RES M	10.3076		10.4722		20.551		19.8635		-9.39136		-0.0779428		1.05551						671.554
	10.6007				19.4603
	10.5082				19.5792
10167 RES M	7.31739		8.60523		18.3986		18.5404		-9.93514		-0.621721		1.53871						978.981
	9.24052				18.6448
	9.25779				18.5777
10157 RES M	20.7572		20.5913		27.5934		27.736		-7.1447		2.16871		0.222409						141.504
	20.4452				27.9044
	20.5715				27.7101
10155 RES M	7.97066		9.9171				19.4155		-9.49838		-0.184963		1.13679						723.264
	10.8132				19.4928
	10.9674				19.3381
10209 RES M			10.0126		20.8846		20.6101		-10.5975		-1.28409		2.43528						1549.41
	10.065				20.3166													avg	812.942
	9.96017				20.6291													SD	512.058
RES M 3 Weeks	12.0559	4.74066	11.9197	4.89706	21.3629	3.53825	21.2331	3.71166	-9.31342	6.14472	0	6.14472	1	1	0.804825	2.748		SE	228.999
6425 SUS M	8.65258		8.86501		19.2126		19.187		-10.322		-1.00861		2.01197						1280.09
	8.97379				19.1032
	8.96867				19.2453
6411 SUS M			11.5781		24.9063		23.6576		-12.0794		-2.76603		6.80232						4327.87
	11.6342				23.0355
	11.522				23.0309
6416 SUS M	3.17677		3.22624		14.5658		14.5334		-11.3071		-1.9937		3.98257						2533.85
	3.21283				14.5509
	3.28913				14.4834
6432 SUS M	11.9617		10.8666		23.1811		24.0287		-13.1621		-3.84866		14.4066						9166
	10.3369				24.2339
	10.3013				24.671
6421 SUS M	12.1452		13.5195		19.1418		20.2455		-6.72609		2.58732		0.166394						105.866
	13.7683				20.7581															T.test
	14.6448				20.8367													avg	3482.73	0.0838526
SUS M 3 Weeks	9.47059	3.79354	9.61109	3.93839	20.3304	3.62885	20.3304	3.86224	-10.7194	5.51614	-1.40593	5.51614	2.64989	2.64989	5.56635	2.46689		SD	3541.5
																		SE	1583.81
									ΔCt T-test		T-test 2^(-DDCt)
								RES-FvSUS-F	0.203804		0.16919
								RES-MvSUS-M	0.150863		0.0838526
								SUS-FvSUS-M	0.36182		0.0648407
								RES-FvRES-M	0.0536187		0.336064

## Sheet: liver
SampleACC	gene of interest (mt-tARG)	Std.	gene of interest	Std.	endogenous control (SERT)	Std.	endogenous control	Std.	DCT	Std.	DDCT (Avg.)	Std.	gene of interest #1	Fold Change	Std.	Std.
	CT	Dev.	Av. Ct	Dev.	CT	Dev.	Avg. CT	Dev.	Avg gene of interest - Avg endogenous control	Dev.	DCT - DCT, 1	Dev.	Relative to Calibrator	Relative to Calibrator	Dev.	Error			mtDNA/nDNA
10164 RES F	9.98238		10.503		23.68		23.1902		-12.6872		1.67695		0.312744						6595.3
	10.8751				23.4096
	10.6515				22.4811
10168 RES F	8.89317		10.4495				23.6735		-13.224		1.14016		0.453709						9568.03
	11.2735				23.5339
	11.1817				23.813
10161 RES F	11.0505		11.9609		34.7152		34.2652		-22.3042		-7.94006		245.582						5.17895e+06
	12.1645				34.5233
	12.6678				33.557
10213 RES F	18.7538		13.6155		23.0202		22.2743		-8.65885		5.70532		0.0191658						404.179
	11.0563				22.2135
	11.0364				21.5892
10169 RES F	8.60968		9.9034		26.0488		24.8499		-14.9465		-0.582367		1.4973						31575.9
	10.2172				24.2677													avg	1.04542e+06
	10.8833				24.2334													SD	2.31074e+06
RES F 3 Weeks	11.2865	2.316	11.2865	1.50885	25.7918	4.71689	25.6506	4.90442	-14.3642	5.13127	0	5.13127	1	1	109.574	2.29477		SE	1.0334e+06
6405 SUS F	8.66987		9.61063		20.5864		20.3269		-10.7163		3.64786		0.0797784						1682.41
	10.0963				20.4605
	10.0657				19.9339
6401 SUS F	9.39741		9.75078		22.2368		22.1705		-12.4197		1.94443		0.259818						5479.17
	9.87367				22.1387
	9.98125				22.136
6424 SUS F	6.16373		6.97456		23.2264		22.3227		-15.3481		-0.983937		1.97786						41710
	7.585				21.7558
	7.17496				21.9858
6399 SUS F			7.83545		24.778		23.725		-15.8896		-1.52539		2.87865						60706.4
	7.66944				23.5797
	8.00147				22.8173
6408 SUS F	6.48791		8.63749		21.6167		21.4588		-12.8213		1.54289		0.343198						7237.53	T.test
	9.72988				21.4203													avg	23363.1	0.189326
	9.69467				21.3393													SD	26367.9
SUS F 3 Weeks	8.61366	1.40636	8.56178	1.17965	22.0008	1.25627	22.0008	1.24508	-13.439	1.71517	0.925168	1.71517	0.526619	0.526619	1.25034	0.767049		SE	11792.1
10154 RES M	9.07247		10.2018		21.5371		21.1575		-10.9558		0.251899		0.83979						1986.15
	10.7156				21.0885
	10.8172				20.847
10167 RES M	11.57		12.1247		25.0568		25.2105		-13.0858		-1.87817		3.67609						8694.15
	12.4822				25.2343
	12.3219				25.3404
10157 RES M	11.0081		11.8945		20.9767		21.992		-10.0975		1.11014		0.463249						1095.61
	12.1321				22.4917
	12.5433				22.5076
10155 RES M	10.9328		11.3138		20.4508		20.4941		-9.18032		2.02734		0.245308						580.166
	11.4973				20.4996
	11.5113				20.5319
10209 RES M	8.8513		9.79464		22.8503		22.5135		-12.7189		-1.5112		2.85048						6741.54
	10.0931				22.3182													avg	3819.52
	10.4395				22.3719													SD	3659.73
RES M 3 Weeks	11.0659	1.13276	11.0659	1.02857	22.2735	1.72236	22.2735	1.81483	-11.2077	2.08604	0	2.08604	1	1	1.54742	0.932907		SE	1636.68
6425 SUS M	9.37056		9.50059		18.9952		18.987		-9.48637		1.72129		0.303278						717.27
	9.37569				18.992
	9.75553				18.9737
6411 SUS M	8.66055		9.19526		19.9206		19.9263		-10.731		0.476617		0.718661						1699.67
	9.61214				19.8735
	9.3131				19.9848
6416 SUS M	9.16094		10.2263		22.1772		21.6293		-11.403		-0.195329		1.14499						2707.95
	10.6995				21.2865
	10.8184				21.4241
6432 SUS M			16.5739		32.9603		32.7547		-16.1807		-4.97309		31.4086						74283.2
	16.5078				32.8137
	16.6401				32.49
6421 SUS M	8.13803		8.92621		19.3728		19.5203		-10.5941		0.613528		0.653597						1545.79
	9.4085				19.6288															T.test
	9.2321				19.5595													avg	16190.8	0.221976
SUS M 3 Weeks	10.4781	2.67141	10.8845	3.21739	22.5635	5.35749	22.5635	5.7823	-11.6791	6.61715	-0.471398	6.61715	1.38645	1.38645	13.7343	2.95928		SD	32482.3
																		SE	14526.5
									ΔCt T-test		T-test 2^(-DDCt)
								RES-FvSUS-F	0.359169		0.189326
								RES-MvSUS-M	0.37204		0.221976
								SUS-FvSUS-M	0.13954		0.202027
								RES-FvRES-M	0.119853		0.191588

## Sheet: lung
SampleACC	gene of interest (mt-tARG)	Std.	gene of interest	Std.	endogenous control (SERT)	Std.	endogenous control	Std.	DCT	Std.	DDCT (Avg.)	Std.	gene of interest #1	Fold Change	Std.	Std.
	CT	Dev.	Av. Ct	Dev.	CT	Dev.	Avg. CT	Dev.	Avg gene of interest - Avg endogenous control	Dev.	DCT - DCT, 1	Dev.	Relative to Calibrator	Relative to Calibrator	Dev.	Error.			mtDNA/nDNA
10164 RES F	20.555		17.8565		36.1964		34.9768		-17.1203		-1.64762		3.13316						142469		1.64762
	16.3504				31.4041
	16.6641				37.3299
10168 RES F	16.5011		15.712		37.7842		33.3281		-17.6162		-2.1435		4.41833						200907		2.1435
	14.7861				34.2899
	15.8488				27.9103
10161 RES F			17.5286		39.4696		36.3428		-18.8142		-3.34154		10.1369						460939		3.34154
	16.5233				35.6063
	18.5339				33.9527
10213 RES F	17.5306		15.9857		34.7559		30.1975		-14.2119		1.26081		0.41731						18975.7		-1.26081
	14.8303				28.2645
	15.5961				27.5722
10169 RES F	18.5966		17.8702		28.0466		27.471		-9.60081		5.87186		0.0170763						776.485		-5.87186
	14.6723				28.5301													avg	164814	avg	-2.4869e-15
	20.3416				25.8364													SD	185519	SD	3.69268
RES F 3 Weeks	16.9522	1.92735	16.9906	1.05567	32.4633	4.4562	32.4633	3.61155	-15.4727	3.76268	0	3.76268	1	1	4.07991	1.68272		SE	82966.6	SE	1.65142
6405 SUS F	12.8942		13.4735		22.9866		21.6855		-8.21198		7.26069		0.00652099						296.518		-7.26069
	13.7312				20.5279
	13.7951				21.5419
6401 SUS F			13.3145		27.9062		26.6632		-13.3487		2.12396		0.229416						10431.9		-2.12396
	13.3162				25.9327
	13.3128				26.1507
6424 SUS F	13.8551		13.2834		19.7217		19.6535		-6.37016		9.10252		0.00181915						82.7195		-9.10252
	12.8094				19.6347
	13.1856				19.6041
6399 SUS F	15.7413		14.153		20.1292		19.6664		-5.51342		9.95925		0.00100454						45.6779		-9.95925
	13.26				19.0338
	13.4576				19.8361
6408 SUS F	13.9393		13.9482		20.2132		19.8703		-5.92205		9.55062		0.00133345						60.6338		-9.55062
	13.8283				19.6452													avg	2183.49	avg	-7.59941	0.00073735
	14.077				19.7523													SD	4612.12	SD	3.22996
SUS F 3 Weeks	13.6574	0.715105	13.6345	0.393329	21.5078	2.86093	21.5078	3.00502	-7.87326	3.03065	7.59941	3.03065	0.00515645	0.00515645	0.101429	1.35535		SE	2062.6	SE	1.44448
10154 RES M	19.0454		18.8249				22.1153		-3.29037		2.24664		0.210714						9.78361		-2.24664
	19.8115				22.0717
	17.6179				22.1589
10167 RES M	13.9616		13.5298		22.0892		21.5612		-8.03139		-2.49438		5.63487						261.631		2.49438
	13.532				21.2083
	13.0959				21.3861
10157 RES M	20.7317		22.9782		28.5745		26.6794		-3.70117		1.83584		0.280129						13.0066		-1.83584
	25.2247				27.0348
					24.4289
10155 RES M	15.8238		15.8073				21.2065		-5.39919		0.137812		0.908897						42.2007		-0.137812
	17.0666				21.5843
	14.5315				20.8288
10209 RES M	14.1009		14.745		22.5505		22.0079		-7.26291		-1.7259		3.30788						153.587		1.7259
	15.3891				21.948													avg	96.0417	avg	7.10543e-16
					21.5251													SD	109.505	SD	2.09984
RES M 3 Weeks	16.9179	3.52298	17.1771	3.7902	22.8761	2.37369	22.7141	2.24627	-5.53701	4.40583	0	4.40583	1	1	2.35846	1.97035		SE	48.9721	SE	0.939079
6425 SUS M	16.942		16.1218		32.0179		30.3914		-14.2695		-8.73254		425.358						19749.7		8.73254
	15.6751				29.6334
	15.7484				29.5229
6411 SUS M	14.0763		13.9772		28.1015		27.8255		-13.8484		-8.31137		317.667						14749.5		8.31137
	14.1855				27.4611
	13.6696				27.914
6416 SUS M	28.6857		29.8126		37.1914		37.5731		-7.76052		-2.22351		4.67029						216.845		2.22351
	31.5791				38.1193
	29.1729				37.4086
6432 SUS M	32.14		31.63		39.7696		39.4487		-7.81866		-2.28166		4.86236						225.762		2.28166
	31.48				38.9194
	31.27				39.6569
6421 SUS M	14.0896		14.3327		33.5792		33.3457		-19.013		-13.476		11394.4						529049		13.476
	13.8876				33.3396
	15.0208				33.1183													avg	112798	avg	6.57314	0.0134868
SUS M 3 Weeks	21.1748	8.15619	21.1748	8.77603	33.7169	4.52042	33.7169	4.83808	-12.542	10.0213	-7.00502	10.0213	128.446	128.446	5015.09	4.48165		SD	232854	SD	5.41626
																		SE	104135	SE	2.70813
									ΔCt T-test		T-test 2^(-DDCt)
								RES-FvSUS-F	0.00437789		0.0607627
								RES-MvSUS-M	0.0134868		0.170009
								SUS-FvSUS-M	0.0567866		0.169831
								RES-FvRES-M	0.000825093		0.243237
SampleACC	gene of interest (mt-tARG)	Std.	gene of interest	Std.	endogenous control (SERT)	Std.	endogenous control	Std.	DCT	Std.	DDCT (Avg.)	Std.	gene of interest #1	Fold Change	Std.	Std.
	CT	Dev.	Av. Ct	Dev.	CT	Dev.	Avg. CT	Dev.	Avg gene of interest - Avg endogenous control	Dev.	DCT - DCT, 1	Dev.	Relative to Calibrator	Relative to Calibrator	Dev.	Error.
10365 RES	13.9606		14.28		19.9984		19.9786		-5.69856		-0.351068		1.2755						51.9325		0.351068
	14.6738				19.7694
	14.2056				20.168
10562 RES	19.922		19.6855		24.3397		24.8778		-5.19235		0.155149		0.89804						36.5639		-0.155149
	19.4099				25.3554
	19.7246				24.9384
10962 RES	16.625		15.3549		20.6314		20.1392		-4.78425		0.563246		0.676778						27.5552		-0.563246
	15.3292				19.4149
	14.1106				20.3712
10227 RES	16.0308		15.7403				19.5266		-3.78629		1.56121		0.338867						13.7971		-1.56121
	16.0308				19.5519
	15.1592				19.5012
10419 RES	14.1571		14.0322		21.3737		21.3083		-7.27603		-1.92854		3.80669						154.99		1.92854
	14.0602				20.8362													avg	56.9677	avg	-6.66134e-16
	13.8793				21.7148													SD	56.5218	SD	1.28658
RES M 20 Weeks	15.8186	2.1762	15.8186	2.27665	21.2832	2.07153	21.1661	2.17659	-5.3475	3.14971	0	3.14971	1	1	1.38822	1.40859		SE	25.2773	SE	0.575378
7040 SUS	13.5328		13.9949		19.3611		19.6705		-5.67557		-0.328072		1.25533						51.1112		0.328072
	14.4364				19.6748
	14.0154				19.9755
6932 SUS	13.5562		13.303		19.6521		19.6104		-6.30731		-0.959811		1.94505						79.1934		0.959811
	13.3376				19.5122
	13.0153				19.6668
6923 SUS	14.5814		14.3725		20.1515		20.4561		-6.08365		-0.736153		1.66573						67.8205		0.736153
	14.1495				20.28
	14.3866				20.9369
6860 SUS	13.6772		13.7842		19.5642		19.3722		-5.58805		-0.240551		1.18144						48.1028		0.240551
	13.9274				19.5149
	13.7478				19.0375
6518 SUS	13.8625		14.0061		20.2096		20.1723		-6.16627		-0.818769		1.7639						71.8176		0.818769
	14.1136				20.1218															T.test
	14.0421				20.1857													avg	63.6091	avg	0.688821	0.175394
SUS M 20 Weeks	13.8921	0.427303	13.8921	0.391461	19.8563	0.470478	19.8563	0.444146	-5.96417	0.592037	-0.616671	0.592037	1.53333	1.53333	0.330575	0.264767		SD	13.4595	SD	0.312788
																		SE	6.01925	SE	0.156394
								ΔCt T-test	mtDNA/nDNA Equivelants t. Test
							20 wk RES-M v 20 SUS-M	0.175394	0.404823
							20 wk RES-M v 3wk RES-M	0.434256	0.252483
							20 wk SUS-Mv 3 wk SUS-M	0.0185307	0.339895

## Sheet: breast
SampleACC	gene of interest (mt-tARG)	Std.	gene of interest	Std.	endogenous control (SERT)	Std.	endogenous control	Std.	DCT	Std.	DDCT (Avg.)	Std.	gene of interest #1	Fold Change	Std.	Std.
	CT	Dev.	Av. Ct	Dev.	CT	Dev.	Avg. CT	Dev.	Avg gene of interest - Avg endogenous control	Dev.	DCT - DCT, 1	Dev.	Relative to Calibrator	Relative to Calibrator	Dev.	Error.			mtDNA/nDNA
10164 RES F	10.1901		10.9956		21.0988		21.126		-10.1304		-0.234856		1.17679						1120.85
	11.4148				21.1377
	11.3818				21.1414
10168 RES F	11.1814		11.2231		20.9321		21.0038		-9.78073		0.114785		0.92352						879.619
	11.2798				21.0243
	11.2081				21.055
10161 RES F	9.28082		10.326		20.9817		21.0463		-10.7203		-0.82474		1.77122						1687.02
	10.8753				21.0373
	10.8219				21.1198
10213 RES F	10.7931		11.0387		20.4515		20.416		-9.37725		0.518267		0.69821						665.019
	11.1855				20.3956
	11.1375				20.4008
10169 RES F	10.0316		10.1501		20.1804		19.6191		-9.46897		0.426545		0.744042						708.672
	10.259				19.3364													avg	1012.24
	10.1596				19.3403													SD	417.56
RES F 3 Weeks	10.7467	0.624376	10.7467	0.476209	20.6422	0.619437	20.6422	0.637588	-9.89552	0.795797	0	0.795797	1	1	0.4384	0.355891		SE	186.738
6405 SUS F	10.2264		10.7465		20.1841		20.1387		-9.39216		0.50336		0.705462						671.926
	11.1235				20.0601
	10.8897				20.1719
6401 SUS F	9.246		9.34181		18.4312		18.5132		-9.17141		0.724108		0.605371						576.594
	9.45597				18.5025
	9.32345				18.6059
6424 SUS F	10.725		10.4579		19.0208		19.768		-9.3101		0.585422		0.666455						634.773
	9.5929				20.0362
	11.0558				20.247
6399 SUS F	11.4183		10.6176		19.3008		19.3299		-8.7123		1.18322		0.440367						419.433
	10.4044				19.4101
	10.0301				19.2788
6408 SUS F	10.5464		10.8795		20.6729		20.5739		-9.69441		0.201107		0.869883						828.531	T.test
	11.0534				20.4845													avg	626.252	0.0545365
	11.0388				20.5645													SD	148.59
SUS F 3 Weeks	10.4087	0.726611	10.4087	0.616472	19.6648	0.775165	19.6648	0.790577	-9.25608		0.639444	1.00252	0.64196	0.64196	0.156006	0		SE	66.4513
10154 RES M	10.6053		11.0349		20.4043		20.3957		-9.36081		-0.440891		1.35744						657.481
	11.3466				20.3764
	11.1529				20.4065
10167 RES M	9.84192		10.3334		18.7295		18.9269		-8.59347		0.326441		0.797501						386.272
	10.4956				18.993
	10.6627				19.0581
10157 RES M	11.4149		11.6715		20.4458		20.5171		-8.84565		0.0742639		0.949827						460.051
	11.7327				20.556
	11.8668				20.5496
10155 RES M	11.6341		11.7381		20.3106		20.3783		-8.64017		0.279745		0.823737						398.979
	11.7872				20.4287
	11.793				20.3955
10209 RES M	10.3945		10.7696		20.2203		19.929		-9.15947		-0.239559		1.18063						571.842
	11.0357				19.9094													avg	494.925
	10.8785				19.6573													SD	116.799
RES M 3 Weeks	11.1095	0.616577	11.1095	0.59882	20.0294	0.620676	20.0294	0.655623	-8.91991	0.887934	0	0.887934	1	1	0.241144	0.397096		SE	52.2341
6425 SUS M	10.2598		10.2511		19.9929		19.4142		-9.16315		-0.243235		1.18364						573.301
	10.2534				19.1836
	10.24				19.0661
6411 SUS M	10.4544		10.7314		21.1306		20.936		-10.2046		-1.28472		2.43634						1180.05
	10.7474				21.0512
	10.9924				20.6264
6416 SUS M	9.46897		9.64485		20.3867		20.1333		-10.4885		-1.56856		2.96608						1436.63
	9.93287				19.9579
	9.53272				20.0553
6432 SUS M	11.0618		11.2894		25.6272		25.5292		-14.2398		-5.31991		39.9442						19347.1
	11.4252				26.8788
	11.3811				24.0816
6421 SUS M	10.3795		10.4408		20.7292		20.5017		-10.0609		-1.14096		2.20528						1068.13
	10.3624				20.3663															T.test
	10.5807				20.4096													avg	4721.03	0.156218
SUS M 3 Weeks	10.4715	0.584799	10.4715	0.606078	21.3029	2.32197	21.3029	2.4276	-10.8314	2.50211	-1.91148	2.50211	3.76194	3.76194	16.8931	1.11898		SD	8182.21
																		SE	3659.19
									ΔCt T-test			T-test 2^(-DDCt)
							RES-FvSUS-F		0.0329186			0.0545365
							RES-MvSUS-M		0.0476526			0.156218
							SUS-FvSUS-M		0.0743557			0.147632
							RES-FvRES-M		0.00621664			0.430345
20 wks
SampleACC	gene of interest (mt-tARG)	Std.	gene of interest	Std.	endogenous control (SERT)	Std.	endogenous control	Std.	DCT	Std.	DDCT (Avg.)	Std.	gene of interest #1	Fold Change	Std.	Std.
	CT	Dev.	Av. Ct	Dev.	CT	Dev.	Avg. CT	Dev.	Avg gene of interest - Avg endogenous control	Dev.	DCT - DCT, 1	Dev.	Relative to Calibrator	Relative to Calibrator	Dev.	Error.
10385 RES	12.1184		12.3477		21.5391		21.5028		-9.15511		0.350567		0.784276						570.116
	12.0421				21.4452
	12.8826				21.5242
10562 RES	12.5611		12.3914		22.1323		21.8019		-9.41046		0.0952129		0.936134						680.506
	12.4018				21.5516
	12.2114				21.7218
10269 RES	12.7578		12.5417		23.0143		22.6309		-10.0892		-0.583532		1.49851						1089.32
	12.5027				22.8699
	12.3646				22.0085
10227 RES	12.2046		12.4031		22.2594		22.1435		-9.74034		-0.23466		1.17663						855.33
	12.1194				22.0339
	12.8854				22.1371
10419 RES	12.3202		12.2327		21.3111		21.366		-9.13327		0.372412		0.77249						561.548
	12.1645				21.366													avg	751.363
	12.2134				21.4208													SD	223.004
RES M 20 Weeks	12.3833	0.278611	12.3833	0.111241	21.889	0.530681	21.889	0.511243	-9.50568	0.523205	0	0.523205	1	1	0.306774	0.233984		SE	99.7305
7040 SUS	11.4589		11.3919		22.6368		22.5962		-11.2043		-1.69863		3.24592						2359.56
	11.3787				22.3779
	11.3382				22.774
6932 SUS	11.3666		11.2547		21.1352		21.3713		-10.1166		-0.610946		1.52726						1110.22
	11.1565				21.9358
	11.2411				21.043
6923 SUS	11.599		11.4097		21.4129		21.4303		-10.0206		-0.514918		1.42891						1038.72
	11.3291				21.5389
	11.3011				21.3392
6860 SUS	11.4312		11.2908		21.6092		21.5166		-10.2258		-0.720139		1.64734						1197.5
	11.2613				21.4665
	11.18				21.4743
6598 SUS	11.3028		11.2598		21.5103		21.5462		-10.2864		-0.780758		1.71803						1248.89
	11.2624				21.4918															T.test
	11.2142				21.6365													avg	1390.98	0.0286976
SUS M 20 Weeks	11.3214	0.11547	11.3214	0.0740898	21.6921	0.516272	21.6921	0.510131	-10.3708	0.515483	-0.865077	0.515483	1.82144	1.82144	0.753058	0.230531		SD	547.422
																		SE	244.815
								ΔCt T-test	mtDNA/nDNA Equivelants t. Test
							20 wk RES-M v 20 SUS-M	0.00776257	0.0286976
							20 wk RES-M v 3wk RES-M	0.01939	0.0313474
							20 wk SUS-Mv 3 wk SUS-M	0.317611	0.2074
							20 wk SUS-M v 3 wk RES-M		0.0100066
							3 wk SUS-M v 3 wk RES-M		0.156218

## Sheet: thigh
SampleACC	gene of interest (mt-tARG)	Std.	gene of interest	Std.	endogenous control (SERT)	Std.	endogenous control	Std.	DCT	Std.	DDCT (Avg.)	Std.	gene of interest #1	Fold Change	Std.	Std.
	CT	Dev.	Av. Ct	Dev.	CT	Dev.	Avg. CT	Dev.	Avg gene of interest - Avg endogenous control	Dev.	DCT - DCT, 1	Dev.	Relative to Calibrator	Relative to Calibrator	Dev.	Error.				mtDNA/nDNA
10164 RES F	11.3036		11.538		20.7246		20.7503		-9.21238		0.0512376		0.965108							593.201
	11.6483				21.0076
	11.662				20.5187
10168 RES F	11.107		11.4946		20.7145		20.9301		-9.43548		-0.171861		1.12651							692.407
	11.6002				21.1093
	11.7766				20.9664
10161 RES F	10.4672		10.8906		21.0361		21.0647		-10.1741		-0.910478		1.87967							1155.33
	11.0793				21.201
	11.1255				20.9571
10213 RES F	11.987		12.1565		20.3266		20.4764		-8.31982		0.943796		0.519863							319.532
	12.2488				20.693
	12.2338				20.4095
10169 RES F	10.8034		10.926		20.0431		20.1023		-9.17631		0.0873056		0.941279							578.554
	11.0365				20.1351														avg	667.805
	10.9381				20.1286														SD	305.415
RES F 3 Weeks	11.4011	0.528986	11.4011	0.520694	20.6648	0.385377	20.6648	0.383923	-9.26361	0.654478	0	0.646931	1	1	0.496895	0.292691			SE	136.586
6405 SUS F	11.0849		11.3098		20.1213		20.2157		-8.90586		0.357759		0.780376							479.656
	11.4241				20.3803
	11.4204				20.1455
6401 SUS F	11.17		11.179		20.0386		20.431		-9.25206		0.0115524		0.992024							609.745
	11.1505				20.7007
	11.2164				20.5539
6424 SUS F	9.58391		10.1532		19.4213		18.9716		-8.81843		0.445188		0.734489							451.451
	10.4631				18.7779
	10.4125				18.7156
6399 SUS F	9.49476		10.0604		20.0106		19.5332		-9.47283		-0.209219		1.15606							710.57
	10.3298				19.2429
	10.3565				19.3461
6408 SUS F	10.2678		10.6455		19.7189		19.7652		-9.11969		0.143922		0.905056							556.29	T.test
	10.8118				19.9333														avg	561.542	0.247557
	10.857				19.6434														SD	104.146
SUS F 3 Weeks	10.6696	0.608523	10.6696	0.571796	19.7833	0.595531	19.7833	0.576251	-9.11377	0.851444	0.14984	0.811798	0.90135	0.90135	0.169441	0.380777			SE	46.5757
10154 RES M	10.2261		10.6924		20.3179		20.2371		-9.54464		-0.429371		1.34665							746.832
	10.8652				20.3206
	10.986				20.0728
10167 RES M	9.05739		9.36471		18.2738		18.5666		-9.20193		-0.0866591		1.06191							588.92
	9.46655				18.8285
	9.57018				18.5976
10157 RES M	10.6586		10.9108		20.0017		19.993		-9.08225		0.0330236		0.97737							542.036
	11.1629				19.9843
10155 RES M	11.5875		11.7892		20.1902		20.4686		-8.67947		0.435801		0.739283							409.997
	11.9349				20.7794
	11.8451				20.4363
10209 RES M	10.765		10.9258		20.0175		19.9939		-9.06806		0.0472054		0.967809							536.734
	11.0335				19.7027														avg	564.904
	10.9789				20.2614														SD	121.437
RES M 3 Weeks	10.7241	0.870664	10.7366	0.874369	19.8418	0.742593	19.8518	0.745102	-9.11527	1.14433	0	1.14878	1	1	0.218968	0.511762			SE	54.3081
6425 SUS M	11.4925		11.1258		21.0621		21.7382		-10.6124		-1.49716		2.82287							1565.53
	10.9877				21.6912
	10.8972				22.4614
6411 SUS M	18.5647		17.0918		25.6111		31.971		-14.8792		-5.76393		54.3394							30135.9
	15.5852				35.5962
	17.1254				34.7056
6416 SUS M	16.0472		15.3148		26.1741		28.3343		-13.0195		-3.90424		14.9725							8303.55
	15.5726				29.4912
	14.3246				29.3376
6432 SUS M	10.7553		10.9659		20.1262		20.1121		-9.14618		-0.0309138		1.02166							566.599
	11.0172				20.1777
	11.1253				20.0324
6421 SUS M	16.1172		15.2024		31.2018		33.6291		-18.4267		-9.31144		635.366							352365
	15.4626				36.4148																T.test
	14.0275				33.2708														avg	78587.4	0.159608
SUS M 3 Weeks	13.9401	2.66102	13.9401	2.74693	27.1569	6.08969	27.1569	6.02998	-13.2168	6.6457	-4.10154	6.62618	17.1667	17.1667	276.801	2.97205			SD	153510
																			SE	68651.8
									ΔCt T-test			T-test 2^(-DDCt)
								RES-FvSUS-F	0.328845			0.247557
								RES-MvSUS-M	0.0328183			0.159608
								SUS-FvSUS-M	0.0328189			0.159451
								RES-FvRES-M	0.333675			0.395024
20 wks
SampleACC	gene of interest (mt-tARG)	Std.	gene of interest	Std.	endogenous control (SERT)	Std.	endogenous control	Std.	DCT	Std.	DDCT (Avg.)	Std.	gene of interest #1	Fold Change	Std.	Std.
	CT	Dev.	Av. Ct	Dev.	CT	Dev.	Avg. CT	Dev.	Avg gene of interest - Avg endogenous control	Dev.	DCT - DCT, 1	Dev.	Relative to Calibrator	Relative to Calibrator	Dev.	Error.
10365 RES	11.4313		11.3841		20.0562		20.3298		-8.94567		0.644885		0.639544						493.077
	11.3925				20.4333
	11.3286				20.4999
10562 RES	11.2361		11.6806		21.2985		21.1943		-9.51365		0.0769031		0.948091						730.961
	11.8674				21.0438
	11.9384				21.2406
10962 RES	11.0819		10.9174		21.0831		21.1316		-10.2141		-0.623581		1.54069						1187.85
	10.9135				21.1517
	10.7569				21.16
10227 RES	10.6943		10.5199		21.0435		20.9416		-10.4216		-0.83108		1.77902						1371.59
	10.4923				20.9516
	10.3733				20.8296
10419 RES	11.4647		11.3796		20.253		20.2373		-8.85768		0.732872		0.601705						463.903
	11.3679				20.2421													avg	849.475
	11.3063				20.2168													SD	411.348
RES M 20 Weeks	11.1764	0.457691	11.1764	0.45736	20.7669	0.433469	20.7669	0.452133	-9.59055	0.643119	0	0.643119	1	1	0.533538	0.287612		SE	183.961
7040 SUS	10.7912		10.7469		20.0043		20.0568		-9.30991		0.280647		0.823222						634.689
	10.7796				20.0138
	10.6699				20.1523
6932 SUS	11.6312		11.4706		20.5228		20.4416		-8.97105		0.619499		0.650897						501.83
	11.3693				20.3771
	11.4112				20.425
6923 SUS	11.3014		11.0617		20.3418		20.3757		-9.31402		0.276534		0.825572						636.501
	11.0146				20.4447
	10.8689				20.3405
6860 SUS	10.0282		10.5322		20.2462		20.7075		-10.1753		-0.584705		1.49973						1156.27
	10.8684				20.9519
	10.7001				20.9244
6518 SUS	10.7832		10.6103		19.7024		19.7899		-9.17964		0.410915		0.752146						579.891
	10.6326				19.7172															T.test
	10.4151				19.9502													avg	701.835	0.260009
SUS M 20 Weeks	10.8843	0.413044	10.8843	0.385068	20.2743	0.369721	20.2743	0.356325	-9.38998	0.524637	0.200578	0.524637	0.870202	0.870202	0.337081	0.234625		SD	259.883
																		SE	116.223
								ΔCt T-test	mtDNA/nDNA Equivelants t. Test
							20 wk RES-M v 20 SUS-M	0.30712	0.260009
							20 wk RES-M v 3wk RES-M	0.109635	0.100876
							20 wk SUS-Mv 3 wk SUS-M	0.0450853	0.159981

## Sheet: REL 20wks
REL Breast 20 week
		Well	Fluor	Content	mtARG	SQ	HTR2B	dCt	2^-dCt
A	2	A02	SYBR	Unkn	10.4212		20.3612	-9.24373	606.233
A	3	A03	SYBR	Unkn	10.8916		19.3389
A	4	A04	SYBR	Unkn	10.7815		20.1254
A	10	A10	SYBR	Unkn	10.9936		20.7512	-9.82951	909.863
A	11	A11	SYBR	Unkn	10.7886		20.8146
A	12	A12	SYBR	Unkn	10.9808		20.6857
B	2	B02	SYBR	Unkn	10.9987		20.2435	-9.27732	620.513
B	3	B03	SYBR	Unkn	11.0491		20.1019
B	4	B04	SYBR	Unkn	10.7472		20.2816
B	10	B10	SYBR	Unkn	10.453		9.64215	-6.10823	68.9861
B	11	B11	SYBR	Unkn	10.4661		20.3595
B	12	B12	SYBR	Unkn	11.0014		20.2436
C	2	C02	SYBR	Unkn	10.288		19.8833	-9.51223	730.241
C	3	C03	SYBR	Unkn	10.4431		19.7932
C	4	C04	SYBR	Unkn	10.3653		19.9565
C	10	C10	SYBR	Unkn	10.3426		20.0078	-10.4247	1374.51
C	11	C11	SYBR	Unkn	7.77563		19.9042
C	12	C12	SYBR	Unkn	10.6425		20.1228
D	2	D02	SYBR	Unkn	11.5068		20.2793	-9.32174	639.917
D	3	D03	SYBR	Unkn	10.6971		20.2051
D	4	D04	SYBR	Unkn	10.6274		20.3122
D	10	D10	SYBR	Unkn	10.299		20.1092	-9.32653	642.043
D	11	D11	SYBR	Unkn	10.288		19.0745
D	12	D12	SYBR	Unkn	10.6504		20.0333
E	2	E02	SYBR	Unkn	11.8091		18.1559	-9.27848	621.014
E	3	E03	SYBR	Unkn	11.5172		22.2627
E	4	E04	SYBR	Unkn	11.5835		22.3267
F	2	F02	SYBR	Unkn	10.4241		20.1185	-9.66689	812.875
F	3	F03	SYBR	Unkn	10.1704		20.4547
F	4	F04	SYBR	Unkn	11.3657		20.3877
G	2	G02	SYBR	Unkn	10.4223		20.4221	-9.7481	859.943
G	3	G03	SYBR	Unkn	10.2945		20.0019
G	4	G04	SYBR	Unkn	10.3505		19.8875
H	2	H02	SYBR	Unkn	11.0405		19.3978	-7.86363	232.911
H	3	H03	SYBR	Unkn	10.6525		18.1199
H	4	H04	SYBR	Unkn	10.6246		18.3908
							average	-9.13342	676.587
							STD	1.12204	327.016
							SEM	0.0935031	27.2513

## Sheet: REL 3wks
Beast REL line 3 wks
		Well	Fluor	Content	mtARG	HTR2B	dCt	2^-dCt
A	2	A02	SYBR	Unkn	11.0852	19.4071	-8.19484	293.017
A	3	A03	SYBR	Unkn	11.0778	19.1641
A	4	A04	SYBR	Unkn	10.9397	19.116
A	10	A10	SYBR	Unkn	10.8652	19.1981	-8.42012	342.538
A	11	A11	SYBR	Unkn	10.5747	19.1059
A	12	A12	SYBR	Unkn	10.6838	19.08
B	2	B02	SYBR	Unkn	11.1797	19.4475	-8.38858	335.132
B	3	B03	SYBR	Unkn	11.2086	19.5191
B	4	B04	SYBR	Unkn	11.0233	19.6107
B	10	B10	SYBR	Unkn	10.0337	19.52	-9.01331	516.745
B	11	B11	SYBR	Unkn	10.2653	19.4841
B	12	B12	SYBR	Unkn	10.9901	19.325
C	2	C02	SYBR	Unkn	10.3801	19.2333	-9.2377	603.706
C	3	C03	SYBR	Unkn	10.0662	19.398
C	4	C04	SYBR	Unkn	9.76078	19.289
C	10	C10	SYBR	Unkn	10.5577	19.2127	-8.66563	406.081
C	11	C11	SYBR	Unkn	10.5984	19.3369
C	12	C12	SYBR	Unkn	10.6409	19.2443
D	2	D02	SYBR	Unkn	11.0362	20.3921	-8.86193	465.272
D	3	D03	SYBR	Unkn	10.9495	19.5199
D	4	D04	SYBR	Unkn	10.9794	19.6388
D	10	D10	SYBR	Unkn	11.672	19.4058	-8.81424	450.142
D	11	D11	SYBR	Unkn	11.268	21.2465
D	12	D12	SYBR	Unkn	11.6256	20.356
E	2	E02	SYBR	Unkn	11.0744	20.2127	-9.35823	656.308
E	3	E03	SYBR	Unkn	10.8686	20.4267
E	4	E04	SYBR	Unkn	10.8628	20.2411
F	2	F02	SYBR	Unkn	11.0531	20.2543	-9.54597	747.52
F	3	F03	SYBR	Unkn	10.9989	20.139
F	4	F04	SYBR	Unkn	9.91272	20.2094
G	2	G02	SYBR	Unkn	11.155	19.5826	-8.70909	418.5
G	3	G03	SYBR	Unkn	10.5061	19.5845
G	4	G04	SYBR	Unkn	11.1264	19.7478
H	2	H02	SYBR	Unkn	10.6823	19.8767	-8.71454	420.087
H	3	H03	SYBR	Unkn	10.823	19.6812
H	4	H04	SYBR	Unkn	11.0003	19.0914
						average	-8.82701	471.254
						STD	0.406076	137.238
						SEM	0.0338396	11.4365

## Sheet: REL t.test
SampleACC	gene of interest (mt-tARG)	Std.	gene of interest	Std.	endogenous control (SERT)	Std.	endogenous control	Std.	DCT	Std.	DDCT (Avg.)	Std.	gene of interest #1	Fold Change	Std.	Std.
	CT	Dev.	Av. Ct	Dev.	CT	Dev.	Avg. CT	Dev.	Avg gene of interest - Avg endogenous control	Dev.	DCT - DCT, 1	Dev.	Relative to Calibrator	Relative to Calibrator	Dev.	Error			mtDNA/nDNA
6332	11.0852		11.0342		19.4071		19.2291		-8.19484		0.632176		0.645203						293.017
	11.0778				19.1641
	10.9397				19.116
6338	10.8652		10.7079		19.1981		19.128		-8.42012		0.406894		0.754246						342.538
	10.5747				19.1059
	10.6838				19.08
6308	11.1797		11.1372		19.4475		19.5258		-8.38858		0.438431		0.737937						335.132
	11.2086				19.5191
	11.0233				19.6107
6342	10.0337		10.4297		19.52		19.443		-9.01331		-0.186295		1.13784						516.745
	10.2653				19.4841
	10.9901				19.325
6315	10.3801		10.069		19.2333		19.3067		-9.2377		-0.410687		1.32932						603.706
	10.0662				19.398
	9.76078				19.289
6301	10.5577		10.599		19.2127		19.2646		-8.66563		0.161389		0.894164						406.081
	10.5984				19.3369
	10.6409				19.2443
6325	11.0362		10.9883		20.3921		19.8503		-8.86193		-0.0349153		1.0245						465.272
	10.9495				19.5199
	10.9794				19.6388
6340	11.672		11.5219		19.4058		20.3361		-8.81424		0.0127786		0.991182						450.142
	11.268				21.2465
	11.6256				20.356
6316	11.0744		10.9352		20.2127		20.2935		-9.35823		-0.531215		1.44515						656.308
	10.8686				20.4267
	10.8628				20.2411
6302	11.0531		10.6549		20.2543		20.2009		-9.54597		-0.718955		1.64599						747.52
	10.9989				20.139
	9.91272				20.2094
6323	11.155		10.9292		19.5826		19.6383		-8.70909		0.117929		0.92151						418.5
	10.5061				19.5845
	11.1264				19.7478
6309	10.6823		10.8352		19.8767		19.5498		-8.71454		0.112471		0.925002						420.087
	10.823				19.6812													avg	471.254
	11.0003				19.0914													SD	137.238
REL M 3 Weeks	10.8202	0.432308	10.8202	0.369006	19.6472	0.497998	19.6472	0.427759	-8.82701	0.564927	0	0.564927	1	1	0.302189	0.16308		SE	39.6172
12901	10.4212		10.6981		20.3612		19.9418		-9.24373		-0.416714		1.33488						606.233
	10.8916				19.3389
	10.7815				20.1254
12534	10.9987		10.9317		20.2435		20.209		-9.27732		-0.450303		1.36633						620.513
	11.0491				20.1019
	10.7472				20.2816
12615	10.288		10.3654		19.8833		19.8777		-9.51223		-0.685215		1.60794						730.241
	10.4431				19.7932
	10.3653				19.9565
13007	11.5068		10.9438		20.2793		20.2655		-9.32174		-0.494726		1.40905						639.917
	10.6971				20.2051
	10.6274				20.3122
12581	11.8091		11.6366		18.1559		20.9151		-9.27848		-0.451468		1.36743						621.014
	11.5172				22.2627
	11.5835				22.3267
12799	10.4241		10.6534		20.1185		20.3203		-9.66689		-0.839875		1.78989						812.875
	10.1704				20.4547
	11.3657				20.3877
12940	10.4223		10.3557		20.4221		20.1038		-9.7481		-0.921083		1.89354						859.943
	10.2945				20.0019
	10.3505				19.8875
12538	11.0405		10.7725		19.3978		18.6362		-7.86363		0.963381		0.512853						232.911
	10.6525				18.1199
	10.6246				18.3908
13031	10.9936		10.921		20.7512		20.7505		-9.82951		-1.00249		2.00346						909.863
	10.7886				20.8146
	10.9808				20.6857
12885	10.453		10.6402		9.64215		16.7484		-6.10823		2.71878		0.151903						68.9861
	10.4661				20.3595
	11.0014				20.2436
12488	10.3426		9.58693		20.0078		20.0116		-10.4247		-1.59768		3.02657						1374.51
	7.77563				19.9042
	10.6425				20.1228
12842	10.299		10.4125		20.1092		19.739		-9.32653		-0.499512		1.41373						642.043
	10.288				19.0745
	10.6504				20.0333
REL M 20 Weeks	10.6598	0.646782	10.6598	0.484564	19.7932	1.93108	19.7932	1.11333	-9.13342	1.21421	-0.306409	1.21421	1.23663	1.23663	0.720066	0.350513
																				T.test
										T-test 2^(-DDCt)								avg	676.587	0.0317932
								REL3wks-vs-REL20wks		0.0317932								SD	327.016
																		SE	94.4013

## Sheet: summary
Relative fold change to RES as calibrator
tissue	Line	Gender		gene of interest (mt-tARG) Ct	Std. Dev	gene of interest Avg Ct	Std. Dev	endogenous control (SERT) Ct	Std. Dev	endogenous control Avg Ct	Std. Dev	DCT Avg gene of interest - Avg endogenous control	DDCT (Avg.) DCT - DCT, 1	Std. Dev	gene of interest #1 Relative to Calibrator (RES)	Fold Change Relative to Calibrator (RES)
heart	RES	F	RES F 3 Weeks	10.2339	0.492604	10.2283	0.325401	21.3249	1.97824	21.3249	2.00466	-11.0966	0	2.0309	1	1		T.test DCt	heart	lung	breast	thigh	liver
heart	SUS	F	SUS F 3 Weeks	13.2037	5.99457	12.7648	6.10416	23.1483	6.80781	23.0297	7.02317	-10.2649	0.831715	9.30515	0.561861	0.561861		3 wks RES-F v 3 wks SUS-F	0.203804	0.00437789	0.0329186	0.328845	0.359169
heart	RES	M	RES M 3 Weeks	12.0559	4.74066	11.9197	4.89706	21.3629	3.53825	21.2331	3.71166	-9.31342	0	6.14472	1	1		3 wks RES-M v 3 wks SUS-M	0.150863	0.0134868	0.0476526	0.0328183	0.37204
heart	SUS	M	SUS M 3 Weeks	9.47059	3.79354	9.61109	3.93839	20.3304	3.62885	20.3304	3.86224	-10.7194	-1.40593	5.51614	2.64989	2.64989		3 wks SUS-F v 3 wks SUS-M	0.36182	0.0567866	0.0743557	0.0328189	0.13954
lung	RES	F	RES F 3 Weeks	16.9522	1.92735	16.9906	1.05567	32.4633	4.4562	32.4633	3.61155	-15.4727	0	3.76268	1	1		3 wks RES-F v 3 wks RES-M	0.0536187	0.000825093	0.00621664	0.333675	0.119853
lung	SUS	F	SUS F 3 Weeks	13.6574	0.715105	13.6345	0.393329	21.5078	2.86093	21.5078	3.00502	-7.87326	7.59941	3.03065	0.00515645	0.00515645
lung	RES	M	RES M 3 Weeks	16.9179	3.52298	17.1771	3.7902	22.8761	2.37369	22.7141	2.24627	-5.53701	0	4.40583	1	1		T.test DCt	lung	breast	thgih
lung	SUS	M	SUS M 3 Weeks	21.1748	8.15619	21.1748	8.77603	33.7169	4.52042	33.7169	4.83808	-12.542	-7.00502	10.0213	128.446	128.446		20 wk RES-M v 20 wks SUS-M	0.175394	0.00776257	0.30712
breast	RES	F	RES F 3 Weeks	10.7467	0.624376	10.7467	0.476209	20.6422	0.619437	20.6422	0.637588	-9.89552	0	0.795797	1	1		20 wk RES-M v 3wk RES-M	0.434256	0.01939	0.109635
breast	SUS	F	SUS F 3 Weeks	10.4087	0.726611	10.4087	0.616472	19.6648	0.775165	19.6648	0.790577	-9.25608	0.639444	1.00252	0.64196	0.64196		20 wk SUS-Mv 3 wk SUS-M	0.0185307	0.317611	0.0450853
Breast 3 weeks	RES	M	RES M 3 Weeks	11.1095	0.616577	11.1095	0.59882	20.0294	0.620676	20.0294	0.655623	-8.91991	0	0.887934	1	1
breast 3 weeks	SUS	M	SUS M 3 Weeks	10.4715	0.584799	10.4715	0.606078	21.3029	2.32197	21.3029	2.4276	-10.8314	-1.91148	2.50211	3.76194	3.76194
thigh	RES	F	RES F 3 Weeks	11.4011	0.528986	11.4011	0.520694	20.6648	0.385377	20.6648	0.383923	-9.26361	0	0.646931	1	1									`
thigh	SUS	F	SUS F 3 Weeks	10.6696	0.608523	10.6696	0.571796	19.7833	0.595531	19.7833	0.576251	-9.11377	0.14984	0.811798	0.90135	0.90135
thigh	RES	M	RES M 3 Weeks	10.7241	0.870664	10.7366	0.874369	19.8418	0.742593	19.8518	0.745102	-9.11527	0	1.14878	1	1
thigh	SUS	M	SUS M 3 Weeks	13.9401	2.66102	13.9401	2.74693	27.1569	6.08969	27.1569	6.02998	-13.2168	-4.10154	6.62618	17.1667	17.1667
liver	RES	F	RES F 3 Weeks	11.2865	2.316	11.2865	1.50885	25.7918	4.71689	25.6506	4.90442	-14.3642	0	5.13127	1	1
liver	SUS	F	SUS F 3 Weeks	8.61366	1.40636	8.56178	1.17965	22.0008	1.25627	22.0008	1.24508	-13.439	0.925168	1.71517	0.526619	0.526619
liver	RES	M	RES M 3 Weeks	11.0659	1.13276	11.0659	1.02857	22.2735	1.72236	22.2735	1.81483	-11.2077	0	2.08604	1	1
liver	SUS	M	SUS M 3 Weeks	10.4781	2.67141	10.8845	3.21739	22.5635	5.35749	22.5635	5.7823	-11.6791	-0.471398	6.61715	1.38645	1.38645
Breast 20 wks	RES	M		12.3833	0.278611	12.3833	0.111241	21.889	0.530681	21.889	0.511243	-9.50568	0	0.523205	1	1
breast 20 wks	SUS	M		11.3214	0.11547	11.3214	0.0740898	21.6921	0.516272	21.6921	0.510131	-10.3708	-0.865077	0.515483	1.82144	1.82144
