# Supplementary material for: Further investigation of mitochondrial biogenesis and gene expression of key regulators in ascites- susceptible and ascites- resistant broiler research lines
Source: PLoS One. 2019 Mar 14;14(3):e0205480. doi: 10.1371/journal.pone.0205480 (PMC6417772; doi:10.1371/journal.pone.0205480)
Supplement: S2 Supporting Information — Excel file containing raw data for Ct values for replicate samples along with calculations of ΔCt, ΔΔCt, and p-values for each tissue. (XLSX) [file pone.0205480.s002.xlsx]

## Sheet: 2^DDCt
AMPKα1																					Tissue	Gene	Male 2^ΔΔCt	SEM	Female 2^ΔΔCt	SEM
Tissue	Line	Gender	AMPK1	Std.	AMPK1	Std.	TBP Reference	Std.	TBP Reference	Std.	ΔCT	Std.	ΔΔCT (Avg.)	Std.	AMPKα1	Fold Change	Std.	Std.			Lung	AMPKα1	0.749339	0.225106	0.434559	0.49621
			CT	Dev.	Av. Ct	Dev.	CT	Dev.	Avg. CT	Dev.	Avg gene of interest - Avg endogenous control	Dev.	DCT - DCT, 1	Dev.	Relative to Calibrator RES	Relative to Calibrator	Dev.	Error				PPARGC1A	0.783081	0.104182	0.480198	0.178141
Lung	RES	F	24.0454	0.868881	24.0375	0.877443	22.2659	1.09892	22.2659	1.18502	1.77161	1.47451	0	1.47451	1	1	0.370776	0.659422				SIRT1	0.838166	0.0790552	1.2946	0.119234
Lung	SUS	F	24.966	1.65096	24.966	0.897679	22.0092	0.796056	21.9921	0.652146	2.97399	1.10956	1.20238	1.10956	0.434559	0.434559	0.442525	0.49621				OPA1	0.653637	0.0665162	1.1561	0.167074
Lung	RES	M	23.8897	0.718756	23.8977	0.757993	22.5801	0.394475	22.5801	0.40171	1.31762	0.85786	0	0.85786	1	1	0.247773	0.383647				DNM1L	0.493803	0.0323681	0.60092	0.194551
Lung	SUS	M	23.5253	0.411837	23.5253	0.431751	21.7911	0.242816	21.7914	0.258755	1.73393	0.503352	0.41631	0.503352	0.749339	0.749339	0.118656	0.225106			Thigh	AMPKα1	1.20895	0.268488	0.873416	0.28277
Thigh	RES	F	24.375	0.333418	24.3708	0.33614	22.3742	0.175453	22.3742	0.171954	1.9966	0.377569	0	0.377569	1	1	0.304409	0.168854				PPARGC1A	0.82324	0.212388	1.00962	0.13375
Thigh	SUS	F	24.1484	0.410676	24.1484	0.420191	21.9551	0.523491	21.9565	0.472478	2.19186	0.632294	0.19526	0.632294	0.873416	0.873416	0.0848779	0.28277				SIRT1	0.850882	0.0507655	0.977504	0.0739735
Thigh	RES	M	23.3994	0.276182	23.4057	0.284914	22.502	0.299607	22.502	0.145911	0.903723	0.320103	0	0.320103	1	1	0.184644	0.143154				OPA1	0.934543	0.215231	0.798135	0.0674875
Thigh	SUS	M	23.0979	1.17794	23.0979	0.436269	22.4644	0.41287	22.4679	0.412432	0.629973	0.600358	-0.27375	0.600358	1.20895	1.20895	0.4205	0.268488				DNM1L	0.918319	0.14128	0.59587	0.0832577
Breast	RES	F	24.5598	0.307378	24.5361	0.308038	22.7339	0.438269	22.7339	0.40186	1.80221	0.506339	0	0.506339	1	1	0.343309	0.226442			Breast	AMPKα1	0.663054	0.0697983	1.03158	0.243269
Breast	SUS	F	24.2832	0.239247	24.2832	0.191234	22.5343	0.484295	22.5259	0.509244	1.75736	0.543967	-0.0448534	0.543967	1.03158	1.03158	0.433046	0.243269				PPARGC1A	0.924053	0.108307	0.483064	0.15934
Breast 3 wks	RES	M	23.6926	0.251011	23.6921	0.223325	23.1034	0.535008	23.1034	0.549491	0.588707	0.593139	0	0.593139	1	1	0.342551	0.26526				SIRT1	0.90916	0.0734006	0.924081	0.0941617
Breast 3 wks	SUS	M	23.602	0.234134	23.602	0.0514096	22.4302	0.144799	22.4205	0.147364	1.18151	0.156074	0.592801	0.156074	0.663054	0.663054	0.0530871	0.0697983				OPA1	0.696844	0.0538341	0.862335	0.0542147
Breast20 wks	RES	M	23.6387	0.250718	23.6294	0.256543	21.0255	0.335793	21.0255	0.34796	2.60397	0.432308	0	0.432308	1	1	0.141317	0.193334				DNM1L	0.629305	0.0506935	0.788058	0.177757
Breast 20 wks	SUS	M	24.3025	0.468858	24.3025	0.438576	21.4332	0.427427	21.4243	0.465358	2.87827	0.639459	0.274303	0.639459	0.82685	0.82685	0.0463818	0.285975			Breast M 20 wks	AMPKα1	0.82685	0.285975
PPARGC1A																						PPARGC1A	1.9695	0.0949209
Tissue	Line	Gender	PPARGC1A	Std.	PPARGC1A	Std.	TBP Reference	Std.	TBP Reference	Std.	ΔCT	Std.	ΔΔCT (Avg.)	Std.	PPARGC1A	Fold Change	Std.	Std.				SIRT1	1.43209	0.108109
			CT	Dev.	Av. Ct	Dev.	CT	Dev.	Avg. CT	Dev.	Avg gene of interest - Avg endogenous control	Dev.	DCT - DCT, 1	Dev.	Relative to Calibrator RES	Relative to Calibrator	Dev.	Error				OPA1	1.17939	0.0716626
Lung	RES	F	25.673	1.00777	25.6647	1.03808	19.0182	1.47422	19.0182	0.616639	6.64646	1.20742	0	1.20742	1	1	0.327488	0.146457				DNM1L	0.92125	0.0622672
Lung	SUS	F	26.1744	0.219227	26.1744	0.191196	18.4833	2.60441	18.4696	1.7004	7.70475	1.71111	1.0583	1.71111	0.480198	0.480198	0.398335	0.178141
Lung	RES	M	25.8854	0.693305	25.8736	0.74381	19.4457	0.366056	19.4457	0.375947	6.42792	0.83342	0	0.83342	1	1	0.299913	0.134125
Lung	SUS	M	25.6575	0.527755	25.6575	0.541956	18.889	1.17355	18.8769	0.772969	6.78069	0.944032	0.352767	0.944032	0.783081	0.783081	0.232959	0.104182
Thigh	RES	F	23.0949	1.108	23.0885	1.19065	19.3205	0.531633	19.3205	0.546707	3.76801	1.31017	0	1.31017	1	1	0.587176	0.262593
Thigh	SUS	F	23.0931	0.461181	23.0931	0.474813	19.3312	0.294408	19.3389	0.173823	3.7542	0.50563	-0.0138115	0.50563	1.00962	1.00962	0.299074	0.13375
Thigh	RES	M	22.4188	1.42867	22.424	0.729017	19.5211	0.62642	19.5211	0.356295	2.90287	0.811426	0	0.811426	1	1	1.2455	0.557004
Thigh	SUS	M	22.3621	0.534788	22.3621	0.533661	19.1833	0.268572	19.1786	0.279841	3.18349	0.602582	0.280615	0.602582	0.82324	0.82324	0.474914	0.212388
Breast	RES	F	23.829	1.09588	23.8279	0.3839	19.4429	0.483184	19.4429	0.521252	4.38503	0.647366	0	0.647366	1	1	0.562234	0.251439
Breast	SUS	F	24.6436	0.64518	24.6436	0.685935	19.2188	1.5391	19.2088	0.967784	5.43474	1.18622	1.04971	1.18622	0.483064	0.483064	0.356296	0.15934
Breast3wks	RES	M	24.7785	0.289151	24.7666	0.279203	19.7642	0.323023	19.7642	0.343328	5.00239	0.442524	0	0.442524	1	1	0.20011	0.0894919
Breast 3wks	SUS	M	24.5373	0.405702	24.5373	0.427588	19.4119	0.118825	19.4209	0.0913396	5.11635	0.437235	0.113953	0.437235	0.924053	0.924053	0.242181	0.108307
breast 20wk	Res	M	26.999	0.235351	27.0003	0.213776	20.9015	0.202593	20.9015	0.178012	6.09881	0.278187	0	0.278187	1	1	0.0951255	0.0425414
breast 20wk	SUS	M	26.3319	0.30631	26.3319	0.249963	21.2109	0.203876	21.2109	0.172998	5.12098	0.30399	-0.977828	0.30399	1.9695	1.9695	0.21225	0.0949209
SIRT1
Tissue	Line	Gender	SIRT1	Std.	SIRT1	Std.	TBP Reference	Std.	TBP Reference	Std.	ΔCT	Std.	ΔΔCT (Avg.)	Std.	SIRT1	Fold Change	Std.	Std.
			CT	Dev.	Av. Ct	Dev.	CT	Dev.	Avg. CT	Dev.	Avg gene of interest - Avg endogenous control	Dev.	DCT - DCT, 1	Dev.	Relative to Calibrator RES	Relative to Calibrator	Dev.	Error
lung	RES	F	21.8482	0.886544	21.8387	0.853058	22.3302	0.781486	22.3302	0.841719	-0.491525	1.19842	0	1.19842	1	1	0.110975	0.0496294
lung	SUS	F	21.5272	0.692273	21.5272	0.652328	22.3833	0.407249	22.3913	0.458915	-0.864028	0.797581	-0.372503	0.797581	1.2946	1.2946	0.266615	0.119234
lung	RES	M	21.8014	0.669825	21.8093	0.67602	22.7135	0.417038	22.7135	0.447526	-0.904117	0.81073	0	0.81073	1	1	0.238149	0.106504
lung	SUS	M	21.4927	0.254054	21.4927	0.26241	22.1394	0.335641	22.1421	0.359211	-0.649425	0.44485	0.254692	0.44485	0.838166	0.838166	0.176773	0.0790552
thigh	RES	F	22.4812	0.209774	22.4825	0.208211	22.5526	0.166667	22.5526	0.172953	-0.0701428	0.270674	0	0.270674	1	1	0.14422	0.0644971
thigh	SUS	F	22.4613	0.511243	22.4613	0.514458	22.4858	0.368168	22.4986	0.344734	-0.0373166	0.619281	0.0328262	0.619281	0.977504	0.977504	0.16541	0.0739735
thigh	RES	M	21.9021	0.953824	21.9081	0.876434	22.5198	0.219448	22.5198	0.217085	-0.611714	0.902919	0	0.902919	1	1	0.788077	0.352439
thigh	SUS	M	22.306	0.272223	22.306	0.283632	22.687	0.284784	22.6848	0.303711	-0.378745	0.415556	0.232969	0.415556	0.850882	0.850882	0.113515	0.0507655
breast	RES	F	22.6721	0.165973	22.6744	0.163	22.8062	0.21632	22.8062	0.218418	-0.131781	0.272535	0	0.272535	1	1	0.176732	0.0790369
breast	SUS	F	22.7303	0.286674	22.7303	0.299284	22.6917	0.327656	22.7482	0.118468	-0.0178725	0.321878	0.113909	0.321878	0.924081	0.924081	0.210552	0.0941617
Breast3wks	RES	M	22.6822	0.986213	22.6783	0.725192	23.0405	0.247425	23.0405	0.257589	-0.362263	0.769581	0	0.769581	1	1	0.638244	0.285432
Breast 3wks	SUS	M	22.7156	0.29842	22.7156	0.307973	22.9608	0.10959	22.9405	0.0957688	-0.224869	0.32252	0.137394	0.32252	0.90916	0.90916	0.164129	0.0734006
breast 20wk	Res	M	22.0572	0.307429	22.0532	0.31662	21.0255	0.335793	21.0255	0.34796	1.02772	0.470451	0	0.470451	1	1	0.131089	0.0586247
breast 20wk	SUS	M	21.9339	0.62242	21.9339	0.670414	21.4332	0.427427	21.4243	0.465358	0.509597	0.816097	-0.518124	0.816097	1.43209	1.43209	0.24174	0.108109
OPA1
Tissue	Line	Gender	OPA1	Std.	OPA1	Std.	TBP Reference	Std.	TBP Reference	Std.	ΔCT	Std.	ΔΔCT (Avg.)	Std.	OPA1	Fold Change	Std.	Std.
			CT	Dev.	Av. Ct	Dev.	CT	Dev.	Avg. CT	Dev.	Avg gene of interest - Avg endogenous control	Dev.	DCT - DCT, 1	Dev.	Relative to Calibrator RES	Relative to Calibrator	Dev.	Error
lung	RES	F	23.0521	0.902014	23.0257	0.905265	22.2659	1.09892	22.2659	1.18502	0.759788	1.49124	0	1.49124	1	1	0.230218	0.102957
lung	SUS	F	22.9314	0.27948	22.9314	0.27395	22.382	0.698378	22.3808	0.537722	0.550524	0.603485	-0.209264	0.603485	1.1561	1.1561	0.373588	0.167074
lung	RES	M	23.0961	0.501129	23.0974	0.53277	22.5801	0.394475	22.5801	0.40171	0.517318	0.667244	0	0.667244	1	1	0.145714	0.0651653
lung	SUS	M	23.1482	0.334734	23.1482	0.324058	22.0608	0.559545	22.0174	0.545332	1.13076	0.634351	0.613439	0.634351	0.653637	0.653637	0.148735	0.0665162
thigh	RES	F	21.5839	0.249024	21.578	0.250173	22.3742	0.175453	22.3742	0.171954	-0.79621	0.30357	0	0.30357	1	1	0.0931041	0.0416374
thigh	SUS	F	21.7048	0.474857	21.7048	0.339154	22.1691	0.458578	22.1757	0.389059	-0.470914	0.516132	0.325296	0.516132	0.798135	0.798135	0.150907	0.0674875
thigh	RES	M	21.7849	0.343623	21.7901	0.312427	22.502	0.299607	22.502	0.145911	-0.711928	0.344819	0	0.344819	1	1	0.206247	0.0922366
thigh	SUS	M	21.7356	0.669632	21.7356	0.599417	22.3743	0.430314	22.3499	0.396583	-0.614261	0.718734	0.0976667	0.718734	0.934543	0.934543	0.481272	0.215231
breast	RES	F	21.8739	0.284956	21.8797	0.27671	22.7339	0.438269	22.7339	0.40186	-0.854168	0.487914	0	0.487914	1	1	0.199958	0.0894239
breast	SUS	F	21.9105	0.183636	21.9105	0.182971	22.5593	0.180204	22.551	0.171736	-0.640488	0.250941	0.21368	0.250941	0.862335	0.862335	0.121228	0.0542147
Breast 3 wks	RES	M	22.1686	0.248329	22.1441	0.203895	23.0434	0.414864	23.0434	0.425443	-0.899279	0.471779	0	0.471779	1	1	0.349223	0.156177
Breast 3 wks	SUS	M	22.2483	0.272017	22.2483	0.236984	22.6225	0.0650784	22.6265	0.04791	-0.378186	0.241779	0.521093	0.241779	0.696844	0.696844	0.120377	0.0538341
Breast20 wks	RES	M	21.9542	0.335812	21.9508	0.342397	21.0255	0.335793	21.0255	0.34796	0.925373	0.488171	0	0.488171	1	1	0.0911179	0.0407492
Breast 20 wks	SUS	M	22.1116	0.516894	22.1116	0.54416	21.4332	0.427427	21.4243	0.465358	0.687336	0.716008	-0.238037	0.716008	1.17939	1.17939	0.160243	0.0716626
DNM1L
Tissue	Line	Gender	AMPK1	Std.	AMPK1	Std.	TBP Reference	Std.	TBP Reference	Std.	ΔCT	Std.	ΔΔCT (Avg.)	Std.	DNM1L	Fold Change	Std.	Std.
			CT	Dev.	Av. Ct	Dev.	CT	Dev.	Avg. CT	Dev.	Avg gene of interest - Avg endogenous control	Dev.	DCT - DCT, 1	Dev.	Relative to Calibrator RES	Relative to Calibrator	Dev.	Error
lung	RES	F	20.1169	0.648923	20.1097	0.681707	22.2659	1.09892	22.2659	1.18502	-2.15614	1.36712	0	1.36712	1	1	0.469266	0.209862
lung	SUS	F	20.5707	0.51702	20.5707	0.35691	22.0092	0.796056	21.9921	0.652146	-1.42139	0.743424	0.734756	0.743424	0.60092	0.60092	0.43503	0.194551
lung	RES	M	20.8282	0.520237	20.7315	0.495122	22.5801	0.394475	22.5801	0.40171	-1.84863	0.637586	0	0.637586	1	1	0.158999	0.0711067
lung	SUS	M	20.9608	0.387181	20.9608	0.394221	21.7911	0.242816	21.7914	0.258755	-0.830635	0.471556	1.01799	0.471556	0.493803	0.493803	0.0723774	0.0323681
thigh	RES	F	19.143	0.164084	19.1339	0.1664	22.3742	0.175453	22.3742	0.171954	-3.24035	0.239285	0	0.239285	1	1	0.123897	0.0554085
thigh	SUS	F	19.4631	0.462052	19.4631	0.493905	21.9551	0.523491	21.9565	0.472478	-2.49342	0.683504	0.74693	0.683504	0.59587	0.59587	0.18617	0.0832577
thigh	RES	M	19.3719	0.165039	19.3526	0.0879947	22.502	0.299607	22.502	0.145911	-3.14938	0.170391	0	0.170391	1	1	0.13678	0.0611699
thigh	SUS	M	19.4415	0.402868	19.4415	0.419697	22.4644	0.41287	22.4679	0.412432	-3.02645	0.588427	0.122932	0.588427	0.918319	0.918319	0.315912	0.14128
breast	RES	F	19.7373	0.489617	19.7402	0.511619	22.7339	0.438269	22.7339	0.40186	-2.99362	0.650574	0	0.650574	1	1	0.566843	0.2535
breast	SUS	F	19.8759	0.286481	19.8759	0.265222	22.5343	0.484295	22.5259	0.509244	-2.64999	0.574171	0.343626	0.574171	0.788058	0.788058	0.397477	0.177757
Breast 3 wks	RES	M	19.943	0.191498	19.9407	0.160418	23.1034	0.535008	23.1034	0.549491	-3.16267	0.572428	0	0.572428	1	1	0.374627	0.167538
Breast 3 wks	SUS	M	19.926	0.221552	19.926	0.223502	22.4302	0.144799	22.4205	0.147364	-2.4945	0.267711	0.668169	0.267711	0.629305	0.629305	0.113354	0.0506935
Breast20 wks	RES	M	20.0012	0.433848	19.9988	0.463318	21.0255	0.335793	21.0255	0.34796	-1.02666	0.57943	0	0.57943	1	1	0.126906	0.0567539
Breast 20 wks	SUS	M	20.516	0.472604	20.516	0.489538	21.4332	0.427427	21.4243	0.465358	-0.908324	0.67543	0.118336	0.67543	0.92125	0.92125	0.139234	0.0622672

## Sheet: log2 Change
AMPKa1	SUSF lung		SUSM lung			p-value
	avg	-1.20238	avg	-0.41631	RES-FvSUS-F	0.0455882			Tissue	Gene	Male log2 change	SEM	Female log2 change	SEM
	SD	1.20188	SD	0.233002	RES-MvSUS-M	0.0446136			Lung	AMPKa1	-0.41631	0.104202	-1.20238	0.537496
	SE	0.537496	SE	0.104202	SUS-FvSUS-M	0.109814				PPARGC1A	-0.352767	0.173014	-1.0583	0.748864
					RES-FvRES-M	0.5				SIRT1	-0.254692	0.13043	0.372503	0.122741
	SUSF thigh		SUSM thigh							OPA1	-0.613439	0.152019	0.209264	0.200278
	avg	-0.19526	avg	0.27375	RES-FvSUS-F	0.188266				DNM1L	-1.01799	0.102706	-0.734756	0.362041
	SD	0.141443	SD	0.462022	RES-MvSUS-M	0.146703			Thigh	AMPKa1	0.27375	0.206622	-0.19526	0.0632554
	SE	0.0632554	SE	0.206622	SUS-FvSUS-M	0.0425264				PPARGC1A	-0.280615	0.345445	0.0138115	0.183398
					RES-FvRES-M	0.5				SIRT1	-0.232969	0.0915624	-0.0328262	0.110742
	SUSF breast		SUSM breast							OPA1	-0.0976667	0.273344	-0.325296	0.125084
	avg	0.0448534	avg	-0.592801	RES-FvSUS-F	0.471824				DNM1L	-0.122932	0.193636	-0.74693	0.207716
	SD	0.497876	SD	0.117299	RES-MvSUS-M	0.0194419			Breast	AMPKa1	-0.592801	0.0524579	0.0448534	0.222657
	SE	0.222657	SE	0.0524579	SUS-FvSUS-M	0.0219716				PPARGC1A	-0.113953	0.185145	-1.04971	0.48669
					RES-FvRES-M	0.407537				SIRT1	-0.137394	0.118904	-0.113909	0.164243
										OPA1	-0.521093	0.107465	-0.21368	0.0895454
Breast	SUSM 3 weeks		SUSM 20 weeks							DNM1L	-0.668169	0.115386	-0.343626	0.290293
	avg	-0.592801	avg	0.0865584	20wk RES-M vs 20wk SUS-M	0.0190787			Breast 20 wks	AMPKa1	0.0865584	0.147656
	SD	0.117299	SD	0.361681	3wk SUS-M vs 20wk SUS-M	0.00075018				PPARGC1A	0.977828	0.068998
	SE	0.0524579	SE	0.147656	3wk RES-M vs 20wk RES- M	0.5				SIRT1	0.518124	0.1117
										OPA1	0.238037	0.0889642
										DNM1L	-0.118336	0.0992574
PPARGC1A	SUSF lung		SUSM lung			p-value
	avg	-1.0583	avg	-0.352767	RES-FvSUS-F	0.118344
	SD	1.67451	SD	0.386872	RES-MvSUS-M	0.124376
	SE	0.748864	SE	0.173014	SUS-FvSUS-M	0.202946
					RES-FvRES-M	0.5
	SUSF thigh		SUSM thigh
	avg	0.0138115	avg	-0.280615	RES-FvSUS-F	0.488123
	SD	0.41009	SD	0.772439	RES-MvSUS-M	0.230002
	SE	0.183398	SE	0.345445	SUS-FvSUS-M	0.24
					RES-FvRES-M	0.5
	SUSF breast		SUSM breast
	avg	-1.04971	avg	-0.113953	RES-FvSUS-F	0.0770988
	SD	1.08827	SD	0.413997	RES-MvSUS-M	0.316455
	SE	0.48669	SE	0.185145	SUS-FvSUS-M	0.07
					RES-FvRES-M	0.5
	SUSM 3 weeks		SUSM 20 weeks
Breast	avg	-0.113953	avg	0.977828	20wk RES-M vs 20wk SUS-M	2.98008e-06
	SD	0.413997	SD	0.154284	3wk SUS-M vs 20wk SUS-M	0.00125739
	SE	0.185145	SE	0.068998	3wk RES-M vs 20wk RES- M	0.5
						p-value
SIRT1	SUSF lung		SUSM lung		RES-FvSUS-F	0.0185652
	avg	0.372503	avg	-0.254692	RES-MvSUS-M	0.119534
	SD	0.274458	SD	0.291651	SUS-FvSUS-M	0.00405184
	SE	0.122741	SE	0.13043	RES-FvRES-M	0.5
	SUSF thigh		SUSM thigh
	avg	-0.0328262	avg	-0.232969	RES-FvSUS-F	0.412657
	SD	0.247627	SD	0.20474	RES-MvSUS-M	0.271805
	SE	0.110742	SE	0.0915624	SUS-FvSUS-M	0.101214
					RES-FvRES-M	0.5
	SUSF Breast		SUSM Breast
	avg	-0.113909	avg	-0.137394	RES-FvSUS-F	0.277328
	SD	0.367258	SD	0.265877	RES-MvSUS-M	0.343182
	SE	0.164243	SE	0.118904	SUS-FvSUS-M	0.45546
					RES-FvRES-M	0.492446
Breast	SUSM 3 weeks		SUSM 20 weeks
	avg	-0.137394	avg	0.518124	20wk RES-M vs 20wk SUS-M	0.00375583
	SD	0.265877	SD	0.24977	3wk SUS-M vs 20wk SUS-M	0.00194112
	SE	0.118904	SE	0.1117	3wk RES-M vs 20wk RES- M	0.5
OPA1	SUSF lung		SUSM lung			p-value
	avg	0.209264	avg	-0.613439	RES-FvSUS-F	0.215751
	SD	0.447834	SD	0.339926	RES-MvSUS-M	0.00585748
	SE	0.200278	SE	0.152019	SUS-FvSUS-M	0.00623568
					RES-FvRES-M	0.5
	SUSF thgih		SUSM thigh
	avg	-0.325296	avg	-0.0976667	RES-FvSUS-F	0.0295683
	SD	0.279697	SD	0.611215	RES-MvSUS-M	0.380608
	SE	0.125084	SE	0.273344	SUS-FvSUS-M	0.239759
					RES-FvRES-M	0.5
	SUSF Breast		SUSM Breast
	avg	-0.21368	avg	-0.521093	RES-FvSUS-F	0.149053
	SD	0.20023	SD	0.240299	RES-MvSUS-M	0.0413274
	SE	0.0895454	SE	0.107465	SUS-FvSUS-M	0.0301435
					RES-FvRES-M	0.436561
Breast	SUSM 3 weeks		SUSM 20 weeks
	avg	-0.521093	avg	0.238037	20wk RES-M vs 20wk SUS-M	0.0300483
	SD	0.240299	SD	0.19893	3wk SUS-M vs 20wk SUS-M	0.000345491
	SE	0.107465	SE	0.0889642	3wk RES-M vs 20wk RES- M	0.5
DNM1L	SUSF lung		SUSM lung			p-value
	avg	-0.734756	avg	-1.01799	RES-FvSUS-F	0.0698428
	SD	0.809548	SD	0.229657	RES-MvSUS-M	4.28749e-05
	SE	0.362041	SE	0.102706	SUS-FvSUS-M	0.244036
					RES-FvRES-M	0.5
	SUSF thigh		SUSM thigh
	avg	-0.74693	avg	-0.122932	RES-FvSUS-F	0.00964035
	SD	0.464467	SD	0.432982	RES-MvSUS-M	0.291915
	SE	0.207716	SE	0.193636	SUS-FvSUS-M	0.0296986
					RES-FvRES-M	0.5
	SUSF Breast		SUSM Breast
	avg	-0.343626	avg	-0.668169	RES-FvSUS-F	0.398223
	SD	0.649116	SD	0.258012	RES-MvSUS-M	0.0180381
	SE	0.290293	SE	0.115386	SUS-FvSUS-M	0.172221
					RES-FvRES-M	0.316357
Breast	SUSM 3 weeks		SUSM 20 weeks
	avg	-0.668169	avg	-0.118336	20wk RES-M vs 20wk SUS-M	0.191887
	SD	0.258012	SD	0.221946	3wk SUS-M vs 20wk SUS-M	0.00355818
	SE	0.115386	SE	0.0992574	3wk RES-M vs 20wk RES- M	0.5
